# Supplementary material for: Contribution of the co.LAB Framework to the Collaborative Design of Serious Games: Mixed Methods Validation Study
Source: JMIR Serious Games. 2021 Nov 24;9(4):e33144. doi: 10.2196/33144 (PMC8663511; doi:10.2196/33144)
Supplement: Multimedia Appendix 1 [file games_v9i4e33144_app1.xlsx]

## Sheet: Feuil1
Consolidated criteria for reporting qualitative studies (COREQ): 32-item checklist
No	Item	Guide questions/description	Comment
Domain 1: Research team and reflexivity
Personal Characteristics
1.	Interviewer/facilitator	Which author/s conducted the interview or focus group?	Félicia Bielser conducted the focus group.
2.	Credentials	What were the researcher's credentials? E.g. PhD, MD	She has a Master degree in Educational Sciences (see p. 7 "The FG was held by an educational scientist with previous experience in conducting qualitative research and moderating such groups")
3.	Occupation	What was their occupation at the time of the study?	She was research associate at the time of the study.
4.	Gender	Was the researcher male or female?	Female
5.	Experience and training	What experience or training did the researcher have?	She conducted several interviews and focus groups during her occupation as research associate. (p.7 "The FG was held by an educational scientist with previous experience in conducting qualitative research and moderating such groups")
Relationship with participants
6.	Relationship established	Was a relationship established prior to study commencement?	Yes, the focus group paticipants are working in the same organisation as Félicia Bielser and she already knew them in the context of the PRITS project (see p. 28)
7.	Participant knowledge of the interviewer	What did the participants know about the researcher? e.g. personal goals, reasons for doing the research	They were informed about the research goals, the use of datas and the frame of the research. In fact, they were informed that the focus group was part of the project (co.LAB) supported by the Swiss National Science Foundation, called "co.LAB, - A Digital Lab for the co-Design, co-Development and co-Evaluation of Digital Learning Games". The goals were presented as follow: to better understand and…
8.	Interviewer characteristics	What characteristics were reported about the interviewer/facilitator? e.g. Bias, assumptions, reasons and interests in the research topic	Relationship between researchers and participants were reported. see p. 29 ("As a second team member contributed to this study (i.e., participated in the definition of the assessment of the contribution of the co.LAB framework to collaboration), she did not act as a participant but as a facilitator. Since she had a good understanding of the subject at hand, she was able to conduct the FG with val…
Domain 2: study design
Theoretical framework
9.	Methodological orientation and Theory	What methodological orientation was stated to underpin the study? e.g. grounded theory, discourse analysis, ethnography, phenomenology, content analysis	The methodology orientation chosen was thematic analysis with no prior codes or categories.
Participant selection
10.	Sampling	How were participants selected? e.g. purposive, convenience, consecutive, snowball	Selection was purposive as all members of the PRITS project were invited to participate.
11.	Method of approach	How were participants approached? e.g. face-to-face, telephone, mail, email	Participants were first approached verbally to ask if they consented in participating in the focus group and then per E-mail to fix a schedule.
12.	Sample size	How many participants were in the study?	Six persons participated in the focus group (see p. 7)
13.	Non-participation	How many people refused to participate or dropped out? Reasons?	None
Setting
14.	Setting of data collection	Where was the data collected? e.g. home, clinic, workplace	Data were collected at the work place (see p. 6)
15.	Presence of non-participants	Was anyone else present besides the participants and researchers?	No
16.	Description of sample	What are the important characteristics of the sample? e.g. demographic data, date	The focus group was held on 8th of June 2021
Data collection
17.	Interview guide	Were questions, prompts, guides provided by the authors? Was it pilot tested?	Yes, a focus group guide was developed (see Supplementary material) but the guide wasn't pilot tested (see p.6)
18.	Repeat interviews	Were repeat interviews carried out? If yes, how many?	No
19.	Audio/visual recording	Did the research use audio or visual recording to collect the data?	The data were audio recorded (see p. 6)
20.	Field notes	Were field notes made during and/or after the interview or focus group?	No
21.	Duration	What was the duration of the interviews or focus group?	One hour and 30 minutes (see p. 6)
22.	Data saturation	Was data saturation discussed?	No
23.	Transcripts returned	Were transcripts returned to participants for comment and/or correction?	No
Domain 3: analysis and findingsz
Data analysis
24.	Number of data coders	How many data coders coded the data?	A first coding system was proposed by one author, then the other went back to data and proposed some modifications. Differences were discussed until a consencus was reached (see p. 7)
25.	Description of the coding tree	Did authors provide a description of the coding tree?	Yes, one the coding tree established authors made a write-up of each theme and selected a few quotes to illustrate the code (see p.7).
26.	Derivation of themes	Were themes identified in advance or derived from the data?	Codes were derived from data.
27.	Software	What software, if applicable, was used to manage the data?	MAXQDA Verbi software was used to code data (see p. 7)
28.	Participant checking	Did participants provide feedback on the findings?	No
Reporting
29.	Quotations presented	Were participant quotations presented to illustrate the themes / findings? Was each quotation identified? e.g. participant number	Yes. Quotations were selected and presented in the paper mentionning the paticipant by his/her profession and and a number if they were severals (see p. 11-15).
30.	Data and findings consistent	Was there consistency between the data presented and the findings?	Yes. Data and findings were consistent.
31.	Clarity of major themes	Were major themes clearly presented in the findings?	Yes. Major themes and sub-themes were presented in Table 1 p. 10. Each major theme was presented in a sub-chapter.
32.	Clarity of minor themes	Is there a description of diverse cases or discussion of minor themes?	Yes. some sub-themes were discussed as for example "team autonomy in using the framework" (see p. 15)
